# Supplementary material for: Heterotrophic Bioleaching of Vanadium from Low-Grade Stone Coal by Aerobic Microbial Consortium
Source: Int J Environ Res Public Health. 2022 Oct 17;19(20):13375. doi: 10.3390/ijerph192013375 (PMC9603648; doi:10.3390/ijerph192013375)
Supplement: Supplementary file 1 [file ijerph-19-13375-s001.zip]

Archive with 1 entries (1 files):
- ijerph-1960932-supplementary.pdf
